# Supplementary material for: Model of Genetic Code Structure Evolution under Various Types of Codon Reading
Source: Int J Mol Sci. 2022 Feb 1;23(3):1690. doi: 10.3390/ijms23031690 (PMC8835785; doi:10.3390/ijms23031690)
Supplement: Supplementary file 1 [file ijms-23-01690-s001.zip]

Archive with 3 entries (3 files):
- code_in_C++.zip
- r_scripts.zip
- simulations.zip
